# Supplementary material for: A randomised controlled trial to compare clinical and cost-effectiveness of an online parent-led treatment for child anxiety problems with usual care in the context of COVID-19 delivered in Child and Adolescent Mental Health Services in the UK (Co-CAT): a study protocol for a randomised controlled trial
Source: Trials. 2022 Nov 16;23:942. doi: 10.1186/s13063-022-06833-5 (PMC9667839; doi:10.1186/s13063-022-06833-5)
Supplement: Supplementary file 1 — Additional file 1. Indicative topic guides. [file 13063_2022_6833_MOESM1_ESM.zip]

Archive with 2 entries (2 files):
- Co-CAT Indicative topic guide - Clinician V1.0 21.08.2020.R2.pdf
- Co-CAT Indicative topic guide - Parent V1.0 21.08.2020R2.pdf
